# Supplementary material for: Conceptual breakthroughs of the long noncoding RNA functional system and its endogenous regulatory role in the cancerous regime
Source: Explor Target Antitumor Ther. 2024 Feb 27;5(1):170–86. doi: 10.37349/etat.2024.00211 (PMC10918237; doi:10.37349/etat.2024.00211)
Supplement: Supplementary file 1 [file 1002211_sup_1.xlsx]

## Sheet: Table S1
Table S1. Clinical applications of lncRNAs in cancers. These data were downloaded from clinicaltrials.gov database by searching lncRNAs and cancers
NCT Number	Study Title	Study Status	Conditions	Interventions	Start Date
NCT02221999	Weekly Paclitaxel and Cisplatin to Treat Hormone Receptor Positive and Triple Negative Breast Cancer Patients	ACTIVE_NOT_RECRUITING	Tubular Breast Cancer|Mucinous Breast Cancer|Invasive Ductal Breast Cancer|Inflammatory Breast Cancer	DRUG: Paclitaxel|DRUG: Cisplatin|DRUG: Gonadotropin-releasing hormone agonist|DRUG: Letrozole	2013-09-01
NCT03057171	A Study on the Gastrointestinal Disease and Helicobacter Pylori Controlled Long Non-coding RNA	UNKNOWN	Helicobacter Pylori Infection|Gastric Ulcer|Duodenal Ulcer|Stomach Cancer		2015-05-01
NCT02641847	TA(E)C-GP Versus A(E)C-T for the High Risk TNBC Patients and Validation of the mRNA-lncRNA Signature	RECRUITING	Triple Negative Breast Cancer|Breast Cancer	DRUG: docetaxel|DRUG: doxorubicin or epirubicin|DRUG: cyclophosphamide|DRUG: gemcitabine|DRUG: cisplatin	2015-07-01
NCT02948855	Regulation of LncRNA For Breg in Patients With Thymoma and Autoimmune Diseases	WITHDRAWN	Thymoma|Autoimmune Disease		2016-10-01
NCT03830619	Serum Exosomal Long Noncoding RNAs as Potential Biomarkers for Lung Cancer Diagnosis	COMPLETED	Lung Cancer (Diagnosis)	DIAGNOSTIC_TEST: collect samples	2017-01-01
NCT05647941	Neo-adjuvant Chemotherapy Evluation in Gastric Cancer Patients Based on Circulating Exosomal LncRNA-GC1	RECRUITING	Gastric Cancer|Chemotherapy Effect	DIAGNOSTIC_TEST: Detection of levels of circulating EV-derived lncRNA-GC1	2018-01-01
NCT03469544	Long Non Coding RNA HOTAIR and Midkine as Biomarkers in Thyroid Cancer	UNKNOWN	Thyroid Cancer	OTHER: complete blood picture ,serum urea and creatinine,liver function test,T3,T4,thyroid stimulating hormone,thyroglobuline and thyroglobuline anti body specific test Real time polymerase chain reaction	2018-03-29
NCT05334849	Prospectively Predict the Immunotherapy Response of Gastric Cancer Based on Circulating Exosomal LncRNA-GC1 Biopsy	COMPLETED	Advanced Gastric Carcinoma|Immunotherapy	DEVICE: Circulating exosomal lncRNA-GC1 detection	2018-11-01
NCT03738319	Non-coding RNA in the Exosome of the Epithelia Ovarian Cancer	UNKNOWN	High Grade Serous Carcinoma|Ovarian Cancer|Exosomes|Prognosis|Early Diagnosis	GENETIC: Sequencing of miRNA/lncRNA	2018-11-10
NCT03742856	A Multi-omics Study of Epithelial Ovarian Cancer	UNKNOWN	Epithelial Ovarian Cancer|Tumor Invasiveness|Whole Exome Sequencing|Transcriptomics|Metabolomics|Tumorigenesis	COMBINATION_PRODUCT: A multi-omics analysis	2018-11-10
NCT03742869	HPV Integration and Tumorigenesis of Uterine Cervical Adenocarcinoma	UNKNOWN	Cervical Adenocarcinoma|Human Papillomavirus|Genome-wide Association Study|Whole Exome Sequencing|Transcriptome|Metabolome|Tumorigenesis|Prognosis	COMBINATION_PRODUCT: A multi-omics analysis	2018-11-10
NCT06065592	Exploring Cancer-Associated Thromboembolism Prognosis Biomarkers and Polymorphisms	RECRUITING	Cancer|Solid Tumor|Thromboembolism|Cardiovascular Diseases|Immune System Diseases|Inflammatory Diseases|Colon Cancer|Breast Cancer|Prostate Cancer|Hepatocellular Carcinoma|Lung Cancer|Chemotherapy|Immunotherapy	DRUG: Palbociclib|DRUG: Rivaroxaban|GENETIC: SNP	2019-02-01
NCT04010487	Multi-omics Study on the Pathogenesis of Malignant Transformation of Adenomyosis	UNKNOWN	Adenomyosis|Endometrial Cancer|Ectopic Endometrial Tissue|Eutopic Endometrium|Genomics|Transcriptomics	GENETIC: whole exome sequencing and RNA-sequencing	2019-07-16
NCT04767750	Role of LncRNA H19 in The Regulation of IGF-1R Expression	COMPLETED	Hepatocellular Carcinoma|Type 2 Diabetes|Cancer	OTHER: Blood sample collection	2020-01-01
NCT04269746	Assessment Of Long Noncoding RNA CCAT1 In Colorectal Cancer Patients	UNKNOWN	Colorectal Cancer	DIAGNOSTIC_TEST: CCAT1	2020-12-01
NCT05088811	The Role of Long Non-coding RNAs WRAP53 and UCA-1 as Potential Biomarkers in Diagnosis of Hepatocellular Carcinoma	UNKNOWN	Hepatocellular Carcinoma|Liver Cirrhosis|Diagnoses Disease	DIAGNOSTIC_TEST: WRAP53, UCA-1	2021-08-21
NCT04946968	Phase-2 Dacomitinib Study on Patients With EGFR-Driven Advanced Solid Tumours With Low EGFR-AS1 IncRNA Expr or Other Novel Emerging Biomarkers	RECRUITING	Advanced Solid Tumours|Non-small Cell Lung Cancer|Head and Neck Squamous Cell Carcinoma	DRUG: Oral Dacomitinib	2021-08-24
NCT04946266	Prospective Validation of the Prognostic Value of Long Non-coding MFI2-AS1 RNA in Localized Clear Cell Kidney Cancers	RECRUITING	Kidney Cancer	PROCEDURE: Surgical intervention	2021-12-01
NCT04729855	Association of Autophagy-related Genes ,LncRNA and SNPs With Colorectal Cancer in Egyptian Population	RECRUITING	Colo-rectal Cancer	DIAGNOSTIC_TEST: serum HOTTIP ,EIF4EBP1 and serum SNP HOTTIP rs1859168	2022-04-15
NCT05397548	Use of Circulating Exosomal LncRNA-GC1 to Monitor Gastric Cancer	RECRUITING	Gastric Cancer	DIAGNOSTIC_TEST: Measurement of levels of circulating exosomal lncRNA-GC1	2022-05-01
NCT05141383	Comparative Study of Diagnostic and Prognosis Biomarkers of Prostate Cancer in Liquid Biopsy	RECRUITING	Prostate Cancer|Healthy Donors	OTHER: Urine sampling	2022-05-04
NCT05730855	Diagnostic Accuracy of lncRNA DQ786243 and miRNA146a in Saliva of Oral Potentially Malignant Lesions	COMPLETED	Potentially Malignant Lesions|Oral Lichen Planus|Leukoplakia, Oral	DIAGNOSTIC_TEST: Real-time Polymerase Chain Reaction technique	2022-11-01
NCT05577364	Selinexor in Combination With R-CHOP Followed by Selinexor Maintenance for Untreated EBV-positive DLBCL Patients	RECRUITING	EBV-Positive Diffuse Large B-Cell Lymphoma, Nos	DRUG: Selinexor|DRUG: R-CHOP Protocol	2022-11-01
NCT05708209	The Long Non Coding MALAT1 as a Potential Salivary Diagnostic Biomarker in Oral Squamous Cell Carcinoma Through Targeting mi RNA 124	COMPLETED	Oral Squamous Cell Carcinoma		2022-11-01
NCT05749497	Prediction of the Chronicization of Radiation-induced Acute Intestinal Injury Based on the Expression Level of lncRNA	NOT_YET_RECRUITING	Radiation-induced Intestinal Injury	OTHER: NCRT+TME	2023-03-01
NCT05270174	A Prospective, Multicenter Cohort Study of Urinary Exosome lncRNAs for Preoperative Diagnosis of Lymphatic Metastasis in Patients With Bladder Cancer	NOT_YET_RECRUITING	Explore Whether lncRNA-ElNAT1 in Urine Exosomes Can be Used as a New Target for Preoperative Diagnosis of Lymph Node Metastasis	OTHER: no intervention	2023-06-01
NCT05943093	H19 in Acute Lymphoblastic Leukemia.	NOT_YET_RECRUITING	Acute Lymphoid Leukemia		2023-07-01
NCT06022341	MultiOmic characteriZation of Acute Myeloid Leukemia Evolving From myelopRoliferative Neoplasm to Identify New Targeted Therapeutic Strategies	NOT_YET_RECRUITING	Myeloproliferative Neoplasm|Secondary Leukemia	OTHER: Multiomic characterization|OTHER: In vitro drug screening	2023-10-15
